# Supplementary material for: Microbiota and Extracellular Vesicles in Anti-PD-1/PD-L1 Therapy
Source: Cancers (Basel). 2022 Oct 19;14(20):5121. doi: 10.3390/cancers14205121 (PMC9600290; doi:10.3390/cancers14205121)
Supplement: Supplementary file 1 [file cancers-14-05121-s001.zip]

Archive with 1 entries (1 files):
- cancers-1899008-supplementary.pdf
